# Supplementary material for: Screening of the Two Pseudochloris wilhelmii Strains (Adriatic SAG 55.87 and Mangrove SAG 1.80) Cultured Under a Wide Range of Conditions: Nitrogen Concentration, Nitrogen Source and Salinity
Source: Microorganisms. 2026 Jun 30;14(7):1444. doi: 10.3390/microorganisms14071444 (PMC13414064; doi:10.3390/microorganisms14071444)
Supplement: Supplementary file 1 [file microorganisms-14-01444-s001.zip]

Archive with 1 entries (1 files):
- microorganisms-4357912-supplementary 1.pdf
